# Supplementary material for: Do Critically Ill Patients Undergoing Continuous Renal Replacement Therapy Require Ceftaroline Dosage Adjustments? Ceftaroline PopPK Model and Dosage Simulations with the Probability of Target Attainment Analysis Based on Retrospective Data
Source: Antibiotics (Basel). 2025 Mar 27;14(4):347. doi: 10.3390/antibiotics14040347 (PMC12024021; doi:10.3390/antibiotics14040347)
Supplement: Supplementary file 1 [file antibiotics-14-00347-s001.zip]

Archive with 1 entries (1 files):
- antibiotics-3508795-supplementary.pdf
